# Supplementary material for: 4-Hydroxy-1α,25-Dihydroxyvitamin D3: Synthesis and Structure–Function Study
Source: Biomolecules. 2024 May 3;14(5):551. doi: 10.3390/biom14050551 (PMC11117473; doi:10.3390/biom14050551)
Supplement: Supplementary file 1 [file biomolecules-14-00551-s001.zip]

Archive with 1 entries (1 files):
- biomolecules-2979293-supplementary.pdf
